# Supplementary material for: Transcriptome and membrane fatty acid analyses reveal different strategies for responding to permeating and non-permeating solutes in the bacterium Sphingomonas wittichii
Source: BMC Microbiol. 2011 Nov 14;11:250. doi: 10.1186/1471-2180-11-250 (PMC3238334; doi:10.1186/1471-2180-11-250)
Supplement: Additional file 1 — Complete list of genes whose expression levels responded to short-term perturbation with sodium chloride or PEG8000 (FDR < 0.05, fold difference > 2.0). [file 1471-2180-11-250-S1.XLSX]

## Sheet: Sheet1
Additional file 1
Complete list of genes whose expression levels responded to short-term perturbation
with sodium chloride or PEG8000 (FDR<0.05, fold difference>2.0)
	Sodium chloride	PEG8000
	expression	expression	Regulation
Gene ID	fold-change	fold-change	type	Gene product
Swit_0097	11.9741	3.58483	up	MarR family transcriptional regulator
Swit_0129	4.39071	2.34294	up	hypothetical protein
Swit_0442	2.57417	2.41339	up	toluene tolerance family protein
Swit_0490	6.60991	5.88956	up	hypothetical protein
Swit_0524	5.82081	2.73153	up	hypothetical protein
Swit_0545	16.1399	5.20862	up	hypothetical protein
Swit_0619	3.19097	6.21352	up	heat shock protein Hsp20
Swit_0636	3.89748	3.72046	up	hypothetical protein
Swit_0773	4.00184	4.92361	up	hypothetical protein
Swit_0785	10.8845	3.03166	up	hypothetical protein
Swit_0944	2.21052	2.16732	up	sarcosine oxidase, delta subunit, heterotetrameric
Swit_1090	10.7692	3.23909	up	diacylglycerol kinase, catalytic region
Swit_1146	3.78311	4.75662	up	ATP-dependent protease La
Swit_1147	4.95556	3.00484	up	molecular chaperone (small heat shock protein)-like protein
Swit_1151	7.86828	4.82857	up	ROK family protein
Swit_1172	5.21592	5.65632	up	OmpA/MotB domain-containing protein
Swit_1247	26.8464	8.00117	up	hypothetical protein
Swit_1263	3.11865	3.483	up	rod binding-like protein
Swit_1363	2.08249	2.65567	up	Serine-type D-Ala-D-Ala carboxypeptidase
Swit_1412	4.91104	2.06427	up	glutathione-dependent formaldehyde-activating, GFA
Swit_2076	2.88286	2.36253	up	dihydrodipicolinate reductase
Swit_2551	2.17329	2.01652	up	hypothetical protein
Swit_2867	2.26615	5.77392	up	extradiol ring-cleavage dioxygenase III subunit B
Swit_2868	3.61953	2.53755	up	hypothetical protein
Swit_2951	2.11692	2.23207	up	acyltransferase 3
Swit_2974	3.1377	2.91366	up	LytTR family two component transcriptional regulator
Swit_3279	4.59202	2.28919	up	short-chain dehydrogenase/reductase SDR
Swit_3475	8.04107	2.78376	up	citrate transporter
Swit_3489	3.35656	2.41455	up	glucosyltransferase MdoH
Swit_3568	5.37402	2.9769	up	hypothetical protein
Swit_3608	3.42225	2.16683	up	HAD family hydrolase
Swit_3609	8.2933	3.85549	up	glycoside hydrolase 15-related
Swit_3610	3.94726	2.53045	up	alpha,alpha-trehalose-phosphate synthase (UDP-forming)
Swit_3813	2.48555	2.05506	up	hypothetical protein
Swit_3855	2.16339	2.14224	up	hypothetical protein
Swit_3923	11.3967	2.82383	up	hypothetical protein
Swit_4023	2.25031	4.07919	up	rod shape-determining protein MreB
Swit_4096	13.2727	3.95138	up	hemerythrin HHE cation binding domain-containing protein
Swit_4209	7.97124	2.83315	up	glutathione-dependent formaldehyde-activating, GFA
Swit_4523	4.09269	3.78507	up	glycosyl transferase family protein
Swit_4524	3.33158	2.73261	up	hypothetical protein
Swit_4526	2.2978	2.80335	up	glycosyl transferase family protein
Swit_4527	3.74562	3.91085	up	polysaccharide biosynthesis protein
Swit_4528	3.54339	3.89955	up	non-specific protein-tyrosine kinase
Swit_4529	2.44559	2.39887	up	hypothetical protein Swit_4529
Swit_4530	3.36615	2.93743	up	O-antigen polymerase
Swit_4531	4.5696	3.09419	up	polysaccharide export protein
Swit_4532	16.2257	11.8946	up	sugar transferase
Swit_4533	4.34028	3.19633	up	glycoside hydrolase family protein
Swit_4541	2.8261	4.3203	up	SAF domain-containing protein
Swit_4545	2.91925	4.09326	up	phosphoribosyltransferase
Swit_4546	4.03772	7.39176	up	hypothetical protein
Swit_4547	5.10793	5.63768	up	hypothetical protein
Swit_4582	5.00989	2.77864	up	hypothetical protein
Swit_4590	6.58756	3.47053	up	hypothetical protein
Swit_4591	8.32638	4.58914	up	hypothetical protein
Swit_4671	3.28225	3.98423	up	hypothetical protein
Swit_4747	3.33999	2.65066	up	hypothetical protein
Swit_5007	2.06348	3.7566	up	type IV secretion/conjugal transfer ATPase
Swit_5011	2.00778	3.55249	up	pseudogene
Swit_5012	5.38459	8.05418	up	regulatory protein, LuxR
Swit_5282	3.51256	2.03338	up	DNA ligase D
Swit_5287	7.55368	2.12778	up	hypothetical protein
Swit_5339	2.00232	13.586	up	cold-shock DNA-binding protein family protein
Swit_0067	3.05368	4.36756	down	response regulator receiver protein
Swit_0212	2.25567	2.80419	down	flagellin-specific chaperone FliS-like protein
Swit_0224	2.37534	2.35733	down	hypothetical protein
Swit_0226	2.44949	2.68472	down	hypothetical protein
Swit_0393	2.0565	2.04075	down	hypothetical protein
Swit_0429	2.64551	2.34473	down	periplasmic-like protein
Swit_0535	2.05376	2.62484	down	TonB-dependent receptor
Swit_0588	2.23074	2.05047	down	hypothetical protein
Swit_0628	2.49941	2.75507	down	type II secretion system protein E
Swit_1141	3.02894	2.26638	down	acyltransferase 3
Swit_1219	3.83859	3.40944	down	hypothetical protein
Swit_1264	2.21046	2.30582	down	flagellar basal body P-ring protein
Swit_1267	2.2301	2.24084	down	flagellar basal-body rod protein FlgF
Swit_1268	2.41292	2.26175	down	flagellar basal body FlaE domain-containing protein
Swit_1270	2.54134	2.68397	down	flagellar basal-body rod protein FlgC
Swit_1286	2.29059	2.52477	down	flagellar hook-basal body complex subunit FliE
Swit_1293	2.2572	2.65958	down	flagellar basal body-associated protein FliL
Swit_2365	2.88568	3.12987	down	SCP-like extracellular
Swit_2703	2.23755	2.05132	down	TetR family transcriptional regulator
Swit_3008	4.1693	6.42952	down	hypothetical protein
Swit_3127	2.0678	2.50198	down	hypothetical protein
Swit_3187	2.80953	3.86462	down	response regulator receiver protein
Swit_3190	2.07471	2.1658	down	polypeptide-transport-associated domain-containing protein
Swit_3192	2.27484	2.26014	down	TPR repeat-containing protein
Swit_3778	2.32322	2.48233	down	hypothetical protein
Swit_3862	2.00159	2.16939	down	radical SAM domain-containing protein
Swit_4025	3.07822	2.8245	down	TonB-dependent siderophore receptor
Swit_4433	2.03401	2.27631	down	hydrolase
Swit_4750	2.62324	4.32824	down	hypothetical protein
