# Supplementary material for: Transcriptome and membrane fatty acid analyses reveal different strategies for responding to permeating and non-permeating solutes in the bacterium Sphingomonas wittichii
Source: BMC Microbiol. 2011 Nov 14;11:250. doi: 10.1186/1471-2180-11-250 (PMC3238334; doi:10.1186/1471-2180-11-250)
Supplement: Additional file 2 — Complete list of genes whose expression levels responded to short-term perturbation with sodium chloride but not PEG8000 (FDR < 0.05, fold difference > 2.0). [file 1471-2180-11-250-S2.XLSX]

## Sheet: Sheet1
Additional file 2
Complete list of genes whose expression levels responded to short-term perturbation
with sodium chloride but not PEG8000 (FDR<0.05, fold difference>2.0)
	Sodium chloride
	expression	Regulation
Gene ID	fold-change	type	Gene product
Swit_0072	7.3123	up	hypothetical protein
Swit_0142	3.69908	up	phospholipase D
Swit_0150	4.41087	up	hypothetical protein
Swit_0183	2.11696	up	hypothetical protein
Swit_0239	12.6175	up	hypothetical protein
Swit_0257	2.17886	up	ABC transporter related
Swit_0443	4.02781	up	hypothetical protein
Swit_0444	2.42699	up	hypothetical protein
Swit_0565	2.31218	up	type IV pilus assembly PilZ
Swit_0617	2.72981	up	peptidase M48, Ste24p
Swit_0654	10.1807	up	CRP/FNR family transcription regulator
Swit_0655	7.30052	up	hypothetical protein
Swit_0656	2.65206	up	hypothetical protein
Swit_0689	2.62943	up	hypothetical protein
Swit_0692	2.76263	up	extracellular solute-binding protein
Swit_0693	2.36768	up	pyrrolo-quinoline quinone
Swit_0696	6.79066	up	hypothetical protein
Swit_0703	2.81502	up	aldehyde dehydrogenase
Swit_0784	6.30703	up	hypothetical protein
Swit_0858	13.3134	up	hemerythrin HHE cation binding domain-containing protein
Swit_0862	2.33308	up	phasin family protein
Swit_0873	4.19261	up	PBP family phospholipid-binding protein
Swit_0878	16.7473	up	hypothetical protein
Swit_0953	5.95074	up	CRP/FNR family transcription regulator
Swit_0954	6.63346	up	hypothetical protein
Swit_0975	2.08741	up	muconate cycloisomerase
Swit_0995	6.44309	up	PRC-barrel domain-containing protein
Swit_1294	2.17916	up	hypothetical protein
Swit_1295	9.1823	up	hypothetical protein
Swit_1320	3.58774	up	DGPFAETKE family protein
Swit_1359	2.01612	up	CutA1 divalent ion tolerance protein
Swit_1361	7.22025	up	hypothetical protein
Swit_1388	2.57297	up	hypothetical protein
Swit_1507	17.3967	up	17 kDa surface antigen
Swit_1509	9.34843	up	17 kDa surface antigen
Swit_1625	2.13598	up	glucokinase
Swit_1688	2.11092	up	TonB-dependent receptor
Swit_1816	2.80813	up	protein of unknown function DUF306, Meta and HsIJ
Swit_1881	2.07476	up	cyclase family protein
Swit_1916	2.9374	up	endonuclease/exonuclease/phosphatase
Swit_1919	2.13889	up	hypothetical protein
Swit_1920	2.38999	up	patatin
Swit_1937	2.71667	up	uroporphyrinogen III synthase HEM4
Swit_2027	3.42922	up	hypothetical protein
Swit_2132	2.00386	up	peptidoglycan-associated lipoprotein
Swit_2218	2.19772	up	hypothetical protein
Swit_2245	3.65256	up	glutathione S-transferase domain-containing protein
Swit_2278	3.58407	up	OmpA/MotB domain-containing protein
Swit_2294	2.3309	up	alcohol dehydrogenase
Swit_2322	10.3175	up	OmpA/MotB domain-containing protein
Swit_2324	13.1594	up	hypothetical protein
Swit_2325	19.325	up	hypothetical protein
Swit_2334	15.9685	up	hypothetical protein
Swit_2335	3.89112	up	hypothetical protein
Swit_2353	2.1631	up	hypothetical protein
Swit_2360	2.41256	up	inositol monophosphate
Swit_2422	13.2152	up	transglycosylase-associated protein
Swit_2423	2.93005	up	hypothetical protein
Swit_2433	3.66921	up	AsmA family protein
Swit_2540	8.45899	up	response regulator receiver protein
Swit_2576	4.2327	up	glycosidase, PH1107-related
Swit_2577	6.25049	up	glycosyl transferase, group 1
Swit_2714	2.02217	up	gmk guanylate kinase
Swit_2734	2.02554	up	pseudo
Swit_2742	2.58731	up	hypothetical protein
Swit_2743	2.97003	up	ABC transporter related
Swit_2744	3.35605	up	hypothetical protein
Swit_2745	3.79911	up	ABC-type uncharacterized transport system auxillary component-like protein
Swit_2750	15.5752	up	hypothetical protein
Swit_2778	2.45971	up	hypothetical protein
Swit_2779	4.57545	up	ferritin, Dps family protein
Swit_2933	2.28972	up	superoxide dismutase
Swit_3015	4.76108	up	pyrophosphate-dependent phosphofructokinase
Swit_3114	2.43191	up	hypothetical protein
Swit_3193	16.7753	up	hypothetical protein
Swit_3430	8.55352	up	hypothetical protein
Swit_3455	3.57347	up	large conductance mechanosensitive channel protein
Swit_3488	3.12002	up	glucan biosynthesis protein G
Swit_3529	2.25907	up	methyltransferase type 12
Swit_3596	11.166	up	hypothetical protein
Swit_3612	3.08391	up	Mg chelatase, subunit ChlI
Swit_3613	14.0221	up	hypothetical protein
Swit_3687	2.15294	up	lytic transglycosylase, catalytic
Swit_3690	2.8933	up	hypothetical protein
Swit_3739	2.11798	up	chloride channel, core
Swit_3740	2.62088	up	ArsR family transcriptional regulator
Swit_3741	2.64154	up	1-Cys peroxiredoxin
Swit_3793	3.54035	up	membrane protein involved in aromatic hydrocarbon degradation
Swit_3794	3.96324	up	hypothetical protein
Swit_3803	4.7418	up	ErfK/YbiS/YcfS/YnhG family protein
Swit_3804	2.28505	up	peptidase M23B
Swit_3835	2.03629	up	peptidase S8 and S53, subtilisin, kexin, sedolisin
Swit_3836	2.67008	up	ECF subfamily RNA polymerase sigma-24 factor
Swit_3837	2.45179	up	putative transmembrane anti-sigma factor
Swit_3839	2.3913	up	hypothetical protein
Swit_3851	4.80153	up	hypothetical protein
Swit_3863	2.13158	up	fumarylacetoacetate hydrolase
Swit_3864	2.40582	up	homogentisate 1,2-dioxygenase
Swit_3865	2.46386	up	4-hydroxyphenylpyruvate dioxygenase
Swit_3867	2.00906	up	hypothetical protein
Swit_3893	3.47187	up	GCN5-related N-acetyltransferase
Swit_3911	2.9921	up	exodeoxyribonuclease III
Swit_3924	7.15609	up	ECF subfamily RNA polymerase sigma-24 factor
Swit_3925	3.47758	up	two-component response regulator
Swit_3926	2.95612	up	signal transduction histidine kinase
Swit_3927	17.5726	up	entericidin EcnAB
Swit_3978	2.05186	up	exonuclease of the beta-lactamase fold involved in RNA processing-like protein
Swit_3979	2.43057	up	ATP-dependent DNA ligase
Swit_3981	8.76728	up	Ku family containing protein
Swit_3982	4.46469	up	DNA ligase D
Swit_3983	2.87517	up	antibiotic biosynthesis monooxygenase
Swit_4044	2.35568	up	hypothetical protein
Swit_4121	2.66607	up	AMP-dependent synthetase and ligase
Swit_4122	3.10196	up	hypothetical protein
Swit_4125	2.0857	up	TonB-dependent receptor
Swit_4391	4.81167	up	transglutaminase domain-containing protein
Swit_4399	2.26891	up	hypothetical protein
Swit_4400	2.34833	up	hypothetical protein
Swit_4401	2.08139	up	hypothetical protein
Swit_4432	10.2991	up	PAS/PAC sensor hybrid histidine kinase
Swit_4475	14.777	up	hypothetical protein
Swit_4497	3.74707	up	hypothetical protein
Swit_4499	2.04957	up	phosphomannose isomerase-like protein
Swit_4548	2.45961	up	asparagine synthesis
Swit_4564	5.27605	up	hypothetical protein
Swit_4573	4.18933	up	hypothetical protein
Swit_4575	4.51841	up	hypothetical protein
Swit_4637	2.23955	up	protein of unknown function, zinc metallopeptidase putative
Swit_4647	3.62074	up	hypothetical protein
Swit_4648	10.1253	up	hypothetical protein
Swit_4743	2.33582	up	hypothetical protein
Swit_4746	2.91059	up	hypothetical protein
Swit_4749	7.90198	up	transglycosylase-associated protein
Swit_4764	5.28912	up	hypothetical protein
Swit_4765	6.72445	up	hypothetical protein
Swit_4863	15.0578	up	hypothetical protein
Swit_5045	2.06027	up	TonB-dependent receptor
Swit_5237	5.59758	up	hypothetical protein
Swit_5248	10.5032	up	catalase
Swit_5249	6.7713	up	ankyrin
Swit_5250	2.8166	up	histidine kinase
Swit_5270	7.4692	up	signal transduction histidine kinase
Swit_5274	2.74521	up	protease Do
Swit_5275	2.98778	up	hypothetical protein
Swit_5283	5.33963	up	exodeoxyribonuclease III Xth
Swit_5284	3.78846	up	hypothetical protein
Swit_5285	8.65245	up	putative DNA topoisomerase I
Swit_5286	6.74246	up	alpha/beta hydrolase domain-containing protein
Swit_5290	13.577	up	MscS mechanosensitive ion channel
Swit_5291	7.93944	up	short-chain dehydrogenase/reductase SDR
Swit_5292	6.94151	up	hypothetical protein
Swit_5310	5.79365	up	hypothetical protein
Swit_5311	5.15662	up	catalase
Swit_5312	3.18118	up	short-chain dehydrogenase/reductase SDR
Swit_5313	8.98417	up	2Fe-2S iron-sulfur cluster binding domain-containing protein
Swit_5314	2.88144	up	molybdopterin dehydrogenase, FAD-binding
Swit_5315	6.92049	up	xanthine dehydrogenase, molybdenum binding subunit apoprotein
Swit_5343	3.91657	up	PRC-barrel
Swit_5344	13.2081	up	cyclase/dehydrase
Swit_5345	17.1669	up	alcohol dehydrogenase
Swit_5347	6.58615	up	hypothetical protein
Swit_5348	6.26516	up	hypothetical protein
Swit_5396	4.09865	up	response regulator receiver protein
Swit_0228	2.1455	down	acetolactate synthase
Swit_0231	2.20819	down	putative adenylate/guanylate cyclase
Swit_0428	2.03687	down	hypothetical protein
Swit_0430	2.15454	down	PepSY-associated TM helix domain-containing protein
Swit_0589	2.33215	down	hypothetical protein
Swit_0657	2.58063	down	glutamate synthase (NADPH) large subunit
Swit_0658	2.41477	down	hypothetical protein
Swit_0958	2.19498	down	butyryl-CoA:acetate CoA transferase
Swit_0959	2.09156	down	3-oxoacid CoA-transferase, A subunit
Swit_1217	2.55386	down	hypothetical protein
Swit_1218	2.23564	down	TPR repeat-containing protein
Swit_1266	2.0729	down	FlgG flagellar basal body rod protein FlgG
Swit_1309	2.25094	down	nucleotidyl transferase
Swit_1458	2.83242	down	flagellar motor switch protein FliM
Swit_2399	2.82727	down	methionine synthase
Swit_2400	2.9838	down	methionine synthase (B12-dependent)
Swit_2401	2.75512	down	methylenetetrahydrofolate reductase
Swit_2402	2.38011	down	ArsR family transcription regulator
Swit_2475	8.45216	down	electron transport protein SCO1/SenC
Swit_2476	2.85285	down	hypothetical protein
Swit_2477	8.69986	down	TonB-dependent receptor
Swit_2559	7.73177	down	acyl-CoA synthetase
Swit_2674	2.83387	down	S-adenosyl-L-homocysteine hydrolase
Swit_2694	2.04759	down	gcvT glycine cleavage system aminomethyltransferase T
Swit_2696	2.236	down	glycine dehydrogenase subunit 1
Swit_2697	2.02842	down	glycine dehydrogenase subunit 2
Swit_2698	2.21033	down	hypothetical protein
Swit_2880	2.04222	down	hypothetical protein
Swit_3176	2.33656	down	hypothetical protein
Swit_3191	2.04563	down	filamentous haemagglutinin outer membrane protein
Swit_3373	2.4297	down	S-adenosylmethionine synthetase
Swit_3380	2.00708	down	glycosyl transferase family protein
Swit_3748	5.31112	down	TonB family protein
Swit_3750	6.28269	down	TonB-dependent receptor
Swit_3903	5.42963	down	diacylglycerol kinase, catalytic region
Swit_3904	4.83125	down	hypothetical protein
Swit_3907	3.35178	down	fatty acid hydroxylase
Swit_3908	2.29638	down	hypothetical protein
Swit_3986	2.09259	down	Glu/Leu/Phe/Val dehydrogenase, dimerisation region
Swit_4088	2.55708	down	TonB-dependent receptor
Swit_4375	2.16237	down	hypothetical protein
Swit_4494	2.0387	down	3-isopropylmalate dehydrogenase
Swit_4696	14.2034	down	TonB-dependent receptor
Swit_4784	2.31704	down	glutamate synthase (NADPH)
Swit_4785	3.7439	down	dihydroneopterin aldolase
Swit_4786	3.37776	down	5-methyltetrahydropteroyltriglutamate--homocysteine methyltransferase
Swit_4788	2.22485	down	methylitaconate delta2-delta3-isomerase
Swit_5151	2.12675	down	dihydrolipoamide dehydrogenase
Swit_5152	2.1916	down	pyruvate dehydrogenase complex dihydrolipoamide acetyltransferase
