# Supplementary material for: Transcriptome and membrane fatty acid analyses reveal different strategies for responding to permeating and non-permeating solutes in the bacterium Sphingomonas wittichii
Source: BMC Microbiol. 2011 Nov 14;11:250. doi: 10.1186/1471-2180-11-250 (PMC3238334; doi:10.1186/1471-2180-11-250)
Supplement: Additional file 3 — Complete list of genes whose expression levels responded to short-term perturbation with PEG8000 but not sodium chloride (FDR < 0.05, fold difference > 2.0). [file 1471-2180-11-250-S3.XLSX]

## Sheet: Sheet1
Additional file 3
Complete list of genes whose expression levels responded to short-term perturbation
with PEG8000 but not sodium chloride (FDR<0.05, fold difference>2.0)
	Sodium chloride
	expression	Regulation
Gene ID	fold-change	type	Gene product
Swit_0060	3.65695	up	RNA polymerase factor sigma-32
Swit_0061	3.86753	up	ribosomal large subunit pseudouridine synthase D
Swit_0074	2.28171	up	peptide methionine sulfoxide reductase
Swit_0103	2.11969	up	hypothetical protein
Swit_0124	2.61001	up	hypothetical protein
Swit_0125	3.25059	up	ABC transporter related
Swit_0126	2.84454	up	ATP-dependent Clp protease, ATP-binding subunit clpA
Swit_0263	4.07208	up	hypothetical protein
Swit_0312	2.20935	up	amidohydrolase 3
Swit_0379	2.11885	up	glucose-methanol-choline oxidoreductase
Swit_0390	2.35809	up	ATP-dependent protease La
Swit_0540	2.12768	up	TonB-dependent receptor
Swit_0553	2.83299	up	major facilitator transporter
Swit_0586	2.03415	up	homoserine O-succinyltransferase
Swit_0780	2.12103	up	branched-chain alpha-keto acid dehydrogenase E2 component
Swit_0782	2.97151	up	3-methyl-2-oxobutanoate dehydrogenase (2-methylpropanoyl-transferring)
Swit_1107	8.8461	up	hypothetical protein
Swit_1152	7.12657	up	RND family efflux transporter MFP subunit
Swit_1153	15.6234	up	hydrophobe/amphiphile efflux-1 (HAE1) family protein
Swit_1154	2.39151	up	RND efflux system outer membrane lipoprotein
Swit_1177	3.05718	up	S-formylglutathione hydrolase
Swit_1178	4.78636	up	glyoxalase/bleomycin resistance protein/dioxygenase
Swit_1179	3.34532	up	S-(hydroxymethyl)glutathione dehydrogenase
Swit_1246	2.00916	up	hypothetical protein
Swit_1248	2.52804	up	methylated-DNA--protein-cysteine methyltransferase
Swit_1250	3.63558	up	chaperone protein DnaK
Swit_1471	3.15405	up	formate dehydrogenase family accessory protein FdhD
Swit_1472	2.53747	up	formate dehydrogenase delta subunit
Swit_1473	3.61111	up	formate dehydrogenase, alpha subunit
Swit_1939	3.42564	up	peptidase M48, Ste24p
Swit_2026	2.29772	up	isochorismatase hydrolase
Swit_2144	2.57661	up	branched-chain alpha-keto acid dehydrogenase E1 component
Swit_2145	2.22574	up	branched-chain alpha-keto acid dehydrogenase E1 component
Swit_2156	3.3014	up	luciferase family protein
Swit_2281	2.84083	up	HxlR family transcriptional regulator
Swit_2315	2.20369	up	3-isopropylmalate dehydratase, small subunit
Swit_2318	2.79927	up	L-carnitine dehydratase/bile acid-inducible protein F
Swit_2355	2.11423	up	band 7 protein
Swit_2423	4.22229	up	hypothetical protein
Swit_2424	2.1771	up	plasmid maintenance system killer
Swit_2425	2.25005	up	XRE family plasmid maintenance system antidote protein
Swit_2447	3.97363	up	NADH:flavin oxidoreductase/NADH oxidase
Swit_2465	2.75234	up	hypothetical protein
Swit_2490	2.01053	up	GreA/GreB family elongation factor
Swit_2527	2.13771	up	hypothetical protein
Swit_2682	2.60902	up	thioredoxin
Swit_2816	2.51469	up	methionine-R-sulfoxide reductase
Swit_2902	2.14875	up	integral membrane protein TerC
Swit_2914	2.03589	up	FeS assembly SUF system protein
Swit_2917	2.14043	up	FeS assembly ATPase SufC
Swit_2918	2.12366	up	cysteine desulfurase activator complex subunit SufB
Swit_3107	2.10469	up	excinuclease ABC subunit A
Swit_3128	3.03636	up	ATPase
Swit_3223	2.741	up	hypothetical protein
Swit_3375	9.53738	up	chaperonin Cpn10
Swit_3376	9.68393	up	chaperonin GroEL
Swit_3457	4.02974	up	glutathione S-transferase domain-containing protein
Swit_3463	3.57996	up	cell wall hydrolase, SleB
Swit_3667	2.7843	up	thioredoxin domain-containing protein
Swit_3890	2.17825	up	hemimethylated DNA binding protein
Swit_3913	2.05408	up	peptidase M23B
Swit_3986	2.24445	up	Glu/Leu/Phe/Val dehydrogenase, dimerisation region
Swit_4056	2.24441	up	phosphoadenosine phosphosulfate reductase
Swit_4072	2.3446	up	hypothetical protein
Swit_4073	2.21998	up	hypothetical protein
Swit_4075	2.19717	up	transglutaminase domain-containing protein
Swit_4076	2.96016	up	hypothetical protein
Swit_4098	2.35232	up	lytic transglycosylase, catalytic
Swit_4099	2.8197	up	uracil-DNA glycosylase superfamily protein
Swit_4376	3.32579	up	ATP-dependent protease peptidase subunit
Swit_4377	4.1429	up	ATP-dependent protease ATP-binding subunit
Swit_4378	3.3884	up	arsenate reductase and related
Swit_4470	2.84509	up	hypothetical protein
Swit_4509	2.37681	up	membrane protease FtsH catalytic subunit
Swit_4525	2.25331	up	glycosyl transferase family protein
Swit_4537	2.41126	up	metallophosphoesterase
Swit_4619	2.00909	up	hypothetical protein
Swit_4645	4.93872	up	translation initiation factor 1
Swit_4646	6.14531	up	hypothetical protein
Swit_4721	2.09705	up	response regulator receiver protein
Swit_4724	2.09525	up	DEAD/DEAH box helicase domain-containing protein
Swit_4763	5.13432	up	hypothetical protein
Swit_4785	2.00336	up	dihydroneopterin aldolase
Swit_4788	2.12818	up	methylitaconate delta2-delta3-isomerase
Swit_4790	2.03738	up	methylcitrate synthase
Swit_4791	2.70385	up	2,3-dimethylmalate lyase
Swit_4856	2.01999	up	GumN family protein
Swit_4937	2.77048	up	cobyrinic acid a,c-diamide synthase
Swit_5003	2.13511	up	P-type conjugative transfer protein VirB9
Swit_5005	2.26533	up	TrbL/VirB6 plasmid conjugal transfer protein
Swit_5008	2.28592	up	type IV secretory pathway, VirB3 family protein
Swit_5009	2.05786	up	VIRB2 type IV secretion fmaily protein
Swit_5010	2.64688	up	lytic transglycosylase, catalytic
Swit_5306	2.22021	up	heat shock protein DnaJ domain-containing protein
Swit_5307	2.97472	up	hypothetical protein Swit_5307
Swit_5351	3.98953	up	heat shock protein 90
Swit_5397	4.04632	up	2-octaprenylphenol hydroxylase
Swit_0211	2.12778	down	hypothetical protein
Swit_0213	2.31377	down	flagellar hook-associated 2 domain-containing protein
Swit_0418	2.00399	down	glutamate dehydrogenase
Swit_0587	2.61561	down	metallophosphoesterase
Swit_0604	2.05433	down	sporulation domain-containing protein
Swit_0914	3.34988	down	TonB-dependent receptor
Swit_0993	2.21683	down	hypothetical protein
Swit_1143	2.39285	down	RND efflux system outer membrane lipoprotein
Swit_1145	2.78167	down	EmrB/QacA family drug resistance transporter
Swit_1380	2.01334	down	tetratricopeptide TPR_4
Swit_1879	5.73218	down	putative indolepyruvate oxidoreductase subunit B
Swit_1880	3.86533	down	indolepyruvate ferredoxin oxidoreductase
Swit_1881	3.94324	down	cyclase family protein
Swit_1904	2.29962	down	malic enzyme
Swit_1918	2.20563	down	nitrogen regulatory protein P-II
Swit_2634	3.20491	down	benzoate 1,2-dioxygenase, alpha subunit
Swit_2765	3.65376	down	hypothetical protein
Swit_3081	2.327	down	GntR family transcriptional regulator
Swit_3083	2.35874	down	ornithine cyclodeaminase
Swit_3084	2.95445	down	5-oxopent-3-ene-1,2,5-tricarboxylate decarboxylase
Swit_3086	3.27338	down	gentisate 1 2-dioxygenase-like protein
Swit_3087	3.93526	down	2,4-dihydroxyhept-2-ene-1,7-dioic acid aldolase
Swit_3088	3.90814	down	2-oxo-hepta-3-ene-1,7-dioic acid hydratase
Swit_3089	2.7307	down	hypothetical protein
Swit_3090	2.74215	down	acyl-CoA dehydrogenase type 2
Swit_3091	3.71736	down	TonB-dependent receptor
Swit_3092	4.28906	down	hypothetical protein
Swit_3093	4.33789	down	hypothetical protein
Swit_3094	2.8206	down	glyoxalase/bleomycin resistance protein/dioxygenase
Swit_3095	3.59475	down	hypothetical protein
Swit_3144	3.73222	down	TonB-dependent receptor
Swit_3186	3.19836	down	response regulator receiver modulated CheB methylesterase
Swit_3392	2.18823	down	MarR family transcriptional regulator
Swit_3607	2.41708	down	hypothetical protein
Swit_3863	4.75712	down	fumarylacetoacetate hydrolase
Swit_3864	3.61023	down	homogentisate 1,2-dioxygenase
Swit_3865	3.35919	down	4-hydroxyphenylpyruvate dioxygenase
Swit_3866	4.14648	down	MarR family transcriptional regulator
Swit_4121	2.48616	down	AMP-dependent synthetase and ligase
Swit_4122	3.13695	down	hypothetical protein
Swit_4263	2.10933	down	gentisate 1 2-dioxygenase-like protein
Swit_4274	2.00087	down	TonB-dependent receptor
Swit_4412	2.48315	down	type IV pilus assembly PilZ
Swit_4576	2.31702	down	DNA methylase N-4/N-6 domain-containing protein
Swit_4779	3.00115	down	hypothetical protein
Swit_4781	2.48963	down	TonB-dependent receptor
Swit_5296	2.27202	down	response regulator receiver protein
Swit_5297	3.46884	down	sec-independent protein translocase protein TatC
Swit_5298	2.2552	down	hypothetical protein
