# Supplementary material for: Transcriptome and membrane fatty acid analyses reveal different strategies for responding to permeating and non-permeating solutes in the bacterium Sphingomonas wittichii
Source: BMC Microbiol. 2011 Nov 14;11:250. doi: 10.1186/1471-2180-11-250 (PMC3238334; doi:10.1186/1471-2180-11-250)
Supplement: Additional file 4 — Complete list of genes whose expression levels responded to long-term perturbation with PEG8000 (FDR < 0.05, fold difference > 2.0). [file 1471-2180-11-250-S4.XLSX]

## Sheet: Sheet1
Additional file 4
Complete list of genes whose expression levels responded to long-term perturbation
with PEG8000 (FDR<0.05, fold difference>2.0)
	Sodium chloride
	expression	Regulation
Gene ID	fold-change	type	Gene product
Swit_0017	2.5741	up	glutathione S-transferase domain-containing protein
Swit_0140	2.16293	up	DEAD/DEAH box helicase domain-containing protein
Swit_0238	2.01098	up	putative ABC transporter ATP-binding protein
Swit_0262	3.0456	up	GTP-binding protein TypA
Swit_0621	2.40401	up	F0F1 ATP synthase subunit alpha
Swit_0720	2.18376	up	major facilitator transporter
Swit_0958	5.26071	up	butyryl-CoA:acetate CoA transferase
Swit_0959	6.33337	up	3-oxoacid CoA-transferase, A subunit
Swit_1157	2.54265	up	formyltetrahydrofolate deformylase
Swit_1298	3.76631	up	alpha-ketoglutarate decarboxylase
Swit_1406	2.2523	up	hypothetical protein
Swit_1816	2.32258	up	protein of unknown function DUF306, Meta and HslJ
Swit_2144	3.75419	up	branched-chain alpha-keto acid dehydrogenase E1 component
Swit_2145	3.04194	up	branched-chain alpha-keto acid dehydrogenase E1 component
Swit_2315	2.54973	up	3-isopropylmalate dehydratase, small subunit
Swit_2318	2.2971	up	L-carnitine dehydratase/bile acid-inducible protein F
Swit_2559	6.99689	up	acyl-CoA synthetase
Swit_2656	2.84162	up	signal recognition particle subunit FFH/SRP54 (srp54)
Swit_2801	2.15723	up	camphor resistance protein CrcB
Swit_3084	2.60432	up	5-oxopent-3-ene-1,2,5-tricarboxylate decarboxylase
Swit_3086	2.6064	up	gentisate 1 2-dioxygenase-like protein
Swit_3087	8.31858	up	2,4-dihydroxyhept-2-ene-1,7-dioic acid aldolase
Swit_3088	5.16951	up	2-oxo-hepta-3-ene-1,7-dioic acid hydratase
Swit_3089	5.87702	up	pseudogene
Swit_3090	2.32088	up	acyl-CoA dehydrogenase type 2
Swit_3091	4.02464	up	TonB-dependent receptor
Swit_3092	4.62018	up	hypothetical protein
Swit_3093	5.53704	up	hypothetical protein
Swit_3094	2.48851	up	glyoxalase/bleomycin resistance protein/dioxygenase
Swit_3095	3.10492	up	hypothetical protein
Swit_3259	2.8263	up	hypothetical protein
Swit_3554	3.15828	up	50S ribosomal protein L32
Swit_3568	4.59863	up	hypothetical protein
Swit_3607	3.8214	up	hypothetical protein
Swit_3838	2.23987	up	malate synthase G
Swit_3903	8.76896	up	diacylglycerol kinase, catalytic region
Swit_3904	7.69315	up	hypothetical protein
Swit_3907	3.87017	up	fatty acid hydroxylase
Swit_3908	2.59753	up	hypothetical protein
Swit_3986	3.87539	up	Glu/Leu/Phe/Val dehydrogenase, dimerisation region
Swit_4044	2.97185	up	hypothetical protein
Swit_4164	2.03438	up	TetR family transcriptional regulator
Swit_4374	2.13139	up	hypothetical protein
Swit_4593	3.15495	up	hypothetical protein
Swit_4650	2.56412	up	acriflavin resistance protein
Swit_4651	3.59042	up	RND family efflux transporter MFP subunit
Swit_4656	2.44271	up	dihydroxy-acid dehydratase
Swit_4664	2.2121	up	Orn/DAP/Arg decarboxylase 2
Swit_4756	2.00079	up	hypothetical protein
Swit_4872	2.76475	up	hypothetical protein
Swit_5154	8.7139	up	pyruvate dehydrogenase (acetyl-transferring)
Swit_5243	2.02625	up	antirestriction protein
Swit_5274	3.61959	up	protease Do
Swit_0037	2.05897	down	polyphosphate kinase
Swit_0064	2.08351	down	hypothetical protein
Swit_0067	4.93277	down	response regulator receiver protein
Swit_0211	4.46276	down	hypothetical protein
Swit_0212	3.86303	down	flagellin-specific chaperone FliS-like protein
Swit_0213	3.31484	down	flagellar hook-associated 2 domain-containing protein
Swit_0281	2.07349	down	hypothetical protein
Swit_0404	3.65773	down	diguanylate cyclase
Swit_0427	3.53967	down	ApbE family lipoprotein
Swit_0428	3.95655	down	hypothetical protein
Swit_0429	4.83084	down	periplasmic-like protein
Swit_0430	3.50266	down	PepSY-associated TM helix domain-containing protein
Swit_0565	2.53547	down	type IV pilus assembly PilZ
Swit_0604	4.01434	down	sporulation domain-containing protein
Swit_0615	2.35567	down	Flp/Fap pilin component
Swit_0616	4.92872	down	Flp/Fap pilin component
Swit_0628	2.95554	down	type II secretion system protein E
Swit_0791	3.4093	down	hypothetical protein
Swit_0792	2.24138	down	DegT/DnrJ/EryC1/StrS aminotransferase
Swit_1165	2.02936	down	AsnC family transcriptional regulator
Swit_1185	2.0491	down	two component, sigma54 specific, Fis family transcriptional regulator
Swit_1260	2.65547	down	flagellar motor protein MotA
Swit_1261	2.43392	down	flagellin domain-containing protein
Swit_1262	2.93746	down	flagellar hook-associated protein FlgK
Swit_1264	3.06341	down	flagellar basal body P-ring protein
Swit_1266	2.35805	down	flagellar basal body rod protein FlgG
Swit_1268	2.25108	down	flagellar basal body FlaE domain-containing protein
Swit_1269	2.07903	down	flagellar hook capping protein
Swit_1270	3.281	down	flagellar basal-body rod protein FlgC
Swit_1271	2.28705	down	flagellar basal-body rod protein FlgB
Swit_1275	3.01515	down	putative anti-sigma-28 factor, FlgM
Swit_1281	2.34952	down	RNA polymerase, sigma 28 subunit, FliA/WhiG
Swit_1283	3.32277	down	flagellin domain-containing protein
Swit_1284	2.63532	down	flagellin domain-containing protein
Swit_1286	4.3719	down	flagellar hook-basal body complex subunit FliE
Swit_1287	2.86263	down	flagellar M-ring protein FliF
Swit_1293	3.75745	down	flagellar basal body-associated protein FliL
Swit_1386	2.01394	down	two component transcriptional regulator
Swit_1458	3.27411	down	flagellar motor switch protein FliM
Swit_1515	5.10893	down	hypothetical protein
Swit_2365	4.94775	down	SCP-like extracellular
Swit_2424	2.70363	down	plasmid maintenance system killer
Swit_2425	2.74336	down	XRE family plasmid maintenance system antidote protein
Swit_2451	2.237	down	ferrous iron transport protein B
Swit_2545	3.16089	down	hypothetical protein
Swit_2637	2.04736	down	hypothetical protein
Swit_2713	2.18116	down	hypothetical protein
Swit_2730	10.371	down	hypothetical protein
Swit_2738	2.35656	down	CHAP domain-containing protein
Swit_2880	3.26615	down	hypothetical protein
Swit_3127	3.8796	down	hypothetical protein
Swit_3183	2.07032	down	oxidoreductase domain-containing protein
Swit_3187	3.03855	down	response regulator receiver protein
Swit_3208	3.11296	down	hypothetical protein
Swit_3225	72.4368	down	TonB-dependent siderophore receptor
Swit_3262	2.24406	down	Fis family transcriptional regulator
Swit_3392	2.22442	down	MarR family transcriptional regulator
Swit_3457	2.16393	down	glutathione S-transferase domain-containing protein
Swit_3541	2.27842	down	peptidase M23B
Swit_3560	18.9111	down	TonB-dependent siderophore receptor
Swit_3561	29.6259	down	TonB-dependent siderophore receptor
Swit_3563	5.3435	down	hypothetical protein
Swit_3564	5.36019	down	hypothetical protein
Swit_3609	2.43646	down	glycoside hydrolase 15-related
Swit_3862	2.82155	down	radical SAM domain-containing protein
Swit_3885	2.0754	down	flavin-containing monooxygenase
Swit_3898	2.16993	down	hypothetical protein
Swit_3918	3.59732	down	TonB-dependent receptor
Swit_3919	3.41554	down	PepSY-associated TM helix domain-containing protein
Swit_4024	9.70294	down	Sel1 domain-containing protein
Swit_4025	11.8243	down	TonB-dependent siderophore receptor
Swit_4046	3.32729	down	putative hydroxylase
Swit_4047	4.95094	down	TonB family protein
Swit_4098	3.27333	down	lytic transglycosylase, catalytic
Swit_4412	2.44515	down	type IV pilus assembly PilZ
Swit_4428	2.0845	down	Sel1 domain-containing protein
Swit_4433	2.99757	down	hydrolase
Swit_4442	2.29501	down	hypothetical protein
Swit_4545	2.16818	down	phosphoribosyltransferase
Swit_4567	4.92974	down	AsnC family transcriptional regulator
Swit_4605	2.30734	down	hypothetical protein
Swit_4750	4.55498	down	hypothetical protein
Swit_4775	2.06002	down	MarR family transcriptional regulator
Swit_4865	2.34452	down	type II secretion system protein
Swit_4866	2.17773	down	response regulator receiver protein
Swit_4867	2.56156	down	hypothetical protein
Swit_4868	2.24781	down	type II and III secretion system protein
Swit_4961	2.24369	down	hypothetical protein
Swit_4976	2.07329	down	hypothetical protein
Swit_4977	2.06576	down	hypothetical protein
Swit_5006	2.26638	down	type IV secretion system family protein
Swit_5007	2.2927	down	type IV secretion/conjugal transfer ATPase
Swit_5010	2.72355	down	lytic transglycosylase, catalytic
Swit_5012	7.4465	down	regulatory protein, LuxR
Swit_5103	2.2914	down	pseudogene
Swit_5146	3.72808	down	hypothetical protein
Swit_5319	3.27615	down	cell cycle transcriptional regulator CtrA
Swit_5364	5.90195	down	hypothetical protein
Swit_5365	5.51113	down	Type IV conjugative transfer system protein TraL
Swit_5366	3.8799	down	TraE family protein
Swit_5367	2.68163	down	hypothetical protein
Swit_5371	2.62831	down	Type-IV secretion system protein TraC
Swit_5373	2.82935	down	hypothetical protein
